# Supplementary material for: Distinct cytokine profiles in malaria coinfections: A systematic review
Source: PLoS Negl Trop Dis. 2023 Jan 30;17(1):e0011061. doi: 10.1371/journal.pntd.0011061 (PMC9886258; doi:10.1371/journal.pntd.0011061)
Supplement: S2 Table — (XLSX) [file pntd.0011061.s005.xlsx]

## Sheet: Data
															IL-10 in co-infections			IL-10 in mono-infection			CXCL-8 in co-infections			CXCL-8 in mono-infection			CCL-3 in co-infections			CCL-3 in mono-infection			CCL-2 in co-infections			CCL-2 in mono-infection			IL-17 in co-infections			IL-17 in mono-infection			IL-13 in co-infections			IL-13 in mono-infection
No.	Authors	study design	study location (Year)	year	Participants	Plasmodium spp.	Clinical malaria	Type of co-infections	mean age	age (years)	male%	Distinct cytokine expression (co-infections vs. malaria mono-infection)	Distinct cytokine expression (co-infections vs. another mono-infection)	Mono-infection (malaria and another)	N	Mean	SD	N	Mean	SD	N	Mean	SD	N	Mean	SD	N	Mean	SD	N	Mean	SD	N	Mean	SD	N	Mean	SD	N	Mean	SD	N	Mean	SD	N	Mean	SD	N	Mean
1	Amoani et al., 2019	Cross-sectional study	Ghana	NS	Asymptomatic malaria (59), hookworm mono-infection (40), co-infections (63), uninfected group (36)	P. falciparum	Asymptomatic malaria	Hookworm	NS	4-88	NS	Increased levels of IL-10, CCL11; comparable levels of TNF-α and IL-5 in co-infections compared to malaria mono-infection.	Comparable levels of TNF-α and CCL11; increased levels of IL-10 decreased level of IL-5	Malaria had lower levels of CCL11, IL-5; comparable IL-10, TNF-α	63	39.9	12.2	59	18.9	3.1
2	Anabire et al., 2020	Cross-sectional study	Ghana	2017	Co-infections (10), malaria mono-infection (4), hepatitis B mono-infection (12), uninfected group (374)	P. falciparum	Asymptomatic malaria	Hepatitis B	NS	18-56	Co-infections (10): 100, malaria mono-infection (4): 75, hepatitis B mono-infection (12): 75, uninfected group (374): 68.2	Comparable levels of TNF-α, IFN-γ, IL-1β, IL-6, IL-7, IL-8, IL-10, IL-12, and IL-13 in co-infections compared to malaria mono-infection.	Comparable levels of TNF-α, IFN-γ, IL-1β, IL-6, IL-7, IL-8, IL-10, IL-12, and IL-13 in co-infections compared to HBV mono-infection.	Comparable levels of TNF-α, IFN-γ, IL-1β, IL-6, IL-7, IL-8, IL-10, IL-12, and IL-13 in malaria mono-infections compared to HBV mono-infection.	9	42.8	23.8	3	28.5	9.88																									8	29.98	3.95	3	30.46
3	Anyona et al., 2013	Cross-sectional study	Kenya	2006	Bacteria co-infections (19), HIV co-infections (8), malaria mono-infection (74)	P. falciparum	Both severe and uncomplicated malaria	Bacteria, HIV	Bacteria co-infections (19): 10 months, HIV co-infections (8): 7 months, malaria mono-infection (74): 10.5 months	3–36 months	Bacteria co-infections (19): 36.8, HIV co-infections (8): 37.5, malaria mono-infection (74): 60.8	Children co-infected with malaria and bacteremia had elevated levels of IFN-α, MCP-1, IL-4, IL-7, IL-15, and IL-17; comparable levels of TNF-α, IFN-γ, IL-1Ra, IL-8, IL-10, IL-12p40/70 comparated to malaria mono-infection. Children co-infected with malaria and HIV had elevated levels of TNF-α, MCP-1, IL-1Ra, IL-8, and IL-12p40/70; comparable levels of IFN-α, IFN-γ, IL-4, IL-7, IL-15, IL-15, and IL…
4	Berg et al., 2014	Cross-sectional study	Mozambique	2011-2012	HIV co-infections (68), malaria mono-infection (61)	P. falciparum	Both severe and uncomplicated malaria	HIV	NS	18-79	NS	Increased levels of eotaxin, MIP-1α, IL-8; comparale levels of IP-10, MCP-1, MIP-1β, IL-1ra, IL-6, IL-7, IL-9, IL-10, IL-17, IFN-γ, and TNF compared to malaria mono-infection.			68	102.7	71.3	61	49.5	26	68	41.2	16.5	61	23	6.94	68	8.75	2.6	61	6	1.17	68	77	45	61	52	30.6	68	11.5	9.26	61	5.5	4.07
5	Bustinduy et al., 2015	Cross-sectional study	Kenya	2009	Malaria (33), hookworm (43), co-infections (NS)	P. falciparum	Asymptomatic malaria	Hookworm	Milalani (191): 12.4, Vuga (613): 11.0	2-19	0.5	Co-infection had relatively lower IL-6 levels than malaria mono-infection.
6	Bwanika et al., 2018	Case-control study	Uganda	NS	Soil-borne helminths co-infections (33), Uncomplicated malaria (55),	P. falciparum	Both severe and uncomplicated malaria	Soil-borne helminths	7.6 ± 3.0	Children	0.5	Increased levels of IL-6, IL-10; comparable of TGF-β, IFN-γ, and TNF-α in co-infetions comparated to malaria mono-infection.	Increased levels of IL-6, IL-10; lower levels of TGF-β, comparable levels of TNF-α, IFN-γ in co-infetions compared to helminth mono-infection.	Increased levels of IL-10 and TGF-β; comparable levels of TNF-α and IL-6 in helminths than malaria mono-infection
7	Che et al., 2015	Cross-sectional study	Cameroon	2012	HIV co-infections (16), filariasis co-infections (7), malaria mono-infection (66)	P. falciparum	Both uncomplicated and asymptomatic malaria	HIV and filariasis	NS	All age ranges	34.8	HIV co-infections: Decreased levels of CXCL5; increased levels of CXCL9; comparable levels of CX3CL1, CXCL7, CXCL11, CCL28 in co-infections compared to malaria mono-infection. L. Loa co-infections: Decreased levels of CXCL5; comparable levels of CX3CL1, CXCL7, CXCL9, CXCL11, CCL28 in co-infections compared to malaria mono-infection.
8	Courtin et al., 2011	Cross-sectional study	Senegal	2003	Shistosoma haematobium co-infections (154), malaria mono-infection (80)	P. falciparum	Both uncomplicated and asymptomatic malaria	Schistosomiasis	Shistosoma haematobium co-infections (154): 11.87, malaria mono-infection (80): 10.59	7-19	Shistosoma haematobium co-infections (154): 71, malaria mono-infection (80): 57	Increased levels of IL-10; comparable of IL-6, TNF-α and IFN-γ in co-infections compared to malaria mono-infection.	Increased levels of IL-10; comparable of IL-6, TNF-α and IFN-γ in co-infections compared to S. haematobium mono-infection.
9	Cruz et al., 2019	Retrospective observational study	Brazil	2006-2007	Chronic hepatitis B co-infections (28), asymptomatic malaria (127), uncomplicated malaria (141)	P. vivax	Both uncomplicated and asymptomatic malaria	Chronic hepatitis B	Chronic hepatitis B co-infections (28): 31 (23-46), asymptomatic malaria (127): 43 (34–52), uncomplicated malaria (141): 29 (19–42)	19-52	NS	Asymptomatic malaria: Increased levels of CCL2, IFN-γ, TNF-α, IL-4, IL-10; reduced levels of IL-12; comparable levels of IL-1β, IL-6, IL-8, CCL5, CXCL9, CXCL10 in co-infections compared to malaria mono-infection	Increased levels of IL-4, IL-10, CCL2; reduced levels of TNF-α and IL-8 in co-infections as compared to HBV mono-infection	Increased levels of IFN-γ, TNF-α, IL-6 and CXCL9; decreased levels of IL-4 in HBV mono-infection as compared to asymptomatic malaria mono-infection	28	510.2	173.9	127	63.2	17.7													28	0.21	0.05	127	0.09	0.044
												Uncomplicated malaria: Increased levels of levels of CCL2, IFN-γ, IL-10, and decreased levels of TNF-α, IL-6, IL-12 in co-infections compared to malaria mono-infection			28	510.2	173.9	141	19.2	11.3													28	0.21	0.05	141	0.073	0.039
10	Davenport et al., 2016	Cohort study	Kenya	NS	Gram negative bacteremia co-infections (22), Gram positive bacteremia co-infections (14), malaria mono-infection (156)	P. falciparum	Both severe and uncomplicated malaria	Bacteremia	Gram negative bacteremia co-infections (22): 7.38±7.50 months, Gram positive bacteremia co-infections (14): 12.11±9.94 months, malaria mono-infection (156): 9.08 ±8.70 months	3–36 months	Gram negative bacteremia co-infections (22): 38.5, Gram positive bacteremia co-infections (14): 28.6, malaria mono-infection (156): 56.4	Gram positive co-infections: Increased levels of IL-12, IL-15, IL-17, IFN-α, IFN-γ; decreased levels of TNF-α; comparable levels of IL-1β, IL-1Ra, IL-2, IL-6 in co-infections compared to malaria mono-infection. Gram negative co-infections: Increased levels of IFN-γ, IFN-α, IL-1β (grma neg.), IL-1Ra (grma neg.), IL-12, IL-15, IL-17; decreased levels of TNF-α; comparable levels of IL-2, IL-6 in co-…
11	Davenport et al., 2012	Cohort study	Kenya	NS	HIV co-infections (16), malaria mono-infection (148)	P. falciparum	Both severe and uncomplicated malaria	HIV	HIV co-infections (16): 12.1±9.2, malaria mono-infection (148): 10.2±8.8	3–36 months	HIV co-infections (16): 56.2, malaria mono-infection (148): 52	Increased levels of Eotaxin/CCL11, MIG/CXCL9, GM-CSF, IL-12; comparable levels of TNF-α, IFN-α, IFN-γ, IL-1β, IL1Ra, IL-2, IL-2R, IL-4, IL-6, IL-7, IL-8/CXCL8, IP-10/CXCL10, MCP-1/CCL2, MIP-1α/CCL3, MIP-1β/CCL4, RANTES/CCL5, IL-10, IL-13, IL-15, IL-17 in co-infections compared to malaria mono-infection.
12	Diallo et al., 2004	Cross-sectional study	Senegal	NS	Schistosomiasis co-infections (57), malaria mono-infection (70)	P. falciparum	Asymptomatic malaria	Schistosomiasis	NS	7-15, and > 30 years	NS	Children: Increased levels of IFN-γ; comparable levels of TNF-α, TGF-β, and IL-10 in co-infections compared to malaria mono-infection. Adults: Increased levels of IFN-γ, TGF-β, and IL-10; comparable levels of TNF-α in co-infections compared to malaria mono-infection.
13	Dolo et al., 2012	Prospective observational study	Mali	2007	Filaria co-infections (31), malaria mono-infection (31)	P. falciparum	Uncomplicated malaria	Filariasis	Filaria co-infections (31): 13 (4–18), malaria mono-infection (31): 13 (4–20)	4-20	Filaria co-infections (31): 64.5, malaria mono-infection (31): 64.5	Decreased levels of IL-1Ra, IL-8, IP-10; comparable levels of TNF-α, IL-10, and IFN-γ in co-infections compared to malaria mono-infections
14	Drabe et al., 2016	Clinical trial	Tanzania	2010-2011	HIV co-infections (88), malaria mono-infection (96)	P. falciparum	Uncomplicated malaria	HIV	HIV co-infections (88): 41 (36–47), malaria mono-infection (96): 28 (19–42)	> 15 years	HIV co-infections (88): 36, malaria mono-infection (96): 56	Comparable levels of IFN-γ, IP-10 in co-infections compared to malaria mono-infection.	Increased levels of IFN-γ, IP-10 in co-infections compared to HIV mono-infection.	Increased levels of IFN-γ, IP-10 in malaria mono-infections compared to HIV mono-infection.
15	Dufera et al., 2019	Cross-sectional study	Ethiopia	NS	Schistosomiasis co-infections (50), malaria mono-infection (50)	P. falciparum	Asymptomatic malaria	Schistosomiasis	Schistosomiasis co-infections (50), malaria mono-infection (50)	> 5 years	51	Increased levels of IL-4, IL-10; decreased levels of TNF-α, IFN-γ in co-infections compared to malaria mono-infection.
16	Easton et al., 2020	Prospective observational study	Colombia	2019	Soil-borne helminths co-infections (27), malaria mono-infection (33)	P. vivax	Uncomplicated malaria	Soil-borne helminths	Soil-borne helminths co-infections (27): 12.0±2.98, malaria mono-infection (33): 12.8±3.2	4-16	Soil-borne helminths co-infections (27): 29.6, malaria mono-infection (33): 33.3	Comparable levels of IL-1β, IL-2, IL-4, IL-6, IL-10, IL-8, IL-12p70, IL-17A,TNF-α, IFN-β, and TGF-β in co-infections compared to malaria mono-infection.
17	Halsey et al., 2016	Prospective observational study	Peru	2002-2011	Dengue co-infections (17), malaria mono-infection (44)	P. falciparum/P. vivax	Both severe and uncomplicated malaria	Dengue virus	Dengue co-infections (17): 29.0±17.3, malaria mono-infection (44): 29.6±16.1	> 5 years	Dengue co-infections (17): 71, malaria mono-infection (44): 71	Increased levels of MIP-1α, G-CSF, IL-1β, IL-4, IL-6, IL-10, IL-12, IL-13, IL-17A, IFN-γ; comparable levels of TNF-α, MCP-1/CCL2, IL-7, IL-8, TGF-1β	Comparable levels of IL-1β, IL-6, TNF-α, IL-8, MCP-1/CCL2, G-CSF, IL-12, IFN-γ, IL-13, IL-17A, IL-10; lower levels of MIP1α/CCL3, IL-7, IL-4, TGF-1β in co-infections compared to DENV mono-infection	Increased levels of IL-4, IL-6, IL-10, IL-12, IL-13, IL-17A, MIP-1α/CCL3, and IFN-γ in malaria mono-infection than DENV mono-infection	17	26.4	18.6	44	162.4	131.9	17	18.8	4.2	44	21.2	5.47	17	0.3	0.055	44	0.375	0.08	17	0.19	0.052	44	0.19	0.096	17	23.2	8.61	44	42.17	11.98
18	Kwan et al., 2018	Cohort study	Tanzania	NS	Filariasis co-infections (NS), malaria mono-infection (NS)	P. falciparum	Both severe and uncomplicated malaria	Filariasis	1 year	1 year	50.1	Comparable levels of IL-1, IL-5, IL-6, IL-10, TNF-α, IFN-γ in co-infections compared to malaria mono-infection.
19	Lobaloba Ingoba et al., 2021	Prospective observational study	The Republic of Congo	2019	Chikungunya co-infections (15), malaria mono-infection (14)	P. falciparum	Uncomplicated malaria	Chikungunya virus	32.7±18.5	1-89	36.5	Increased levels of IFN-γ, IL-4, IL-13; comparable levels of IL-10, IL-16; decreased levels of TNF-α, IL-12 in co-infections compared to malaria mono-infection.	No comparison	Decreased levels of IL-4, IFN-γ; increased levels of IL-16, IL-12, TNF-α; comparable levels of IL-10, IL-13 in malaria mono-infection as compared to CHIK mono-infeciton
20	M’Bondoukwe et al., 2022	Cross-sectional study	Gabon	2013-2016	Filariasis co-infections (7), soil-borne helminths co-infections (7), intestinal protozoa co-infections (17), malaria mono-infection (50)	P. falciparum	Asymptomatic malaria	Filariasis, soil-borne helminths, intestinal protozoa	22.5 (6.0–48.8)	6–48.8	45.4	Filariasis co-infections: decreased IL-10; comparable levels of TNF-α and IL-6.			7	43.55	32.5	50	296.2	167.4
												Soil-borne helminths co-infections: decreased leveld of IL-6, IL-10; comparable levels of TNF-α.			7	45	10.1	50	296.2	167.4
												Malaria and intestinal protozoa co-infections: decreased leveld of IL-6, IL-10; comparable levels of TNF-α			17	30.65	14.8	50	296.2	167.4
21	Matiabe et al., 2020	Case-control study	Kenya	NS	A. lumbricoides co-infections (46), Hookworm co-infections (20), T.trichuria co-infections (6), S.stercolaris co-infections (5), S.mansoni co-infections (3), malaria mono-infection (84)	P. falciparum	Both severe and uncomplicated malaria	A. lumbricoides, hookworm, T.trichuria, S.stercolaris, S.mansoni	NS	6-14 years	NS	A. lumbricoides co-infections (46): decreased levels of IL-2, IL-6; comparable levels of TNF-α, IFN-γ, IL-4, IL-10. Hookworm co-infections (20): increased levels of TNF-α, IL-4; decreased levels of IL-2, IL-6; comparable levels of IFN-γ, IL-10. T.trichuria co-infections (6): decreased levels of IL-6; comparable levels of TNF-α, IFN-γ, IL-2, IL-4, IL-10. S.stercolaris co-infections (5): decreased …
22	Mbale et al., 2016	Retrospective observational study	Malawi	1996-2011	HIV co-infections (12), malaria mono-infection (122)	P. falciparum	Severe malaria (cerebral malaria)	HIV	NS	6-months to 12-years	NS	Decreased levels of TNF, IL-10 in co-infections compared to malaria mono-infection.			12	520	290	122	1367.5	713
23	Mendonça et al., 2015	Prospective observational study	Brazil	2009-2013	Dengue co-infections (30), malaria mono-infection (52)	P. vivax	Uncomplicated malaria	Dengue virus	Dengue co-infections (30): 31.11 (20.80–44.74), malaria mono-infection (52): 36.00 (26.25–43.75)	Adults	Dengue co-infections (30): 30, malaria mono-infection (52): 80.77	Increased levels of CCL-4, IFN-γ, IL-6, IL-13; decreased levels of CCL-2, IL-10; comparable levels of TNF, IL-4, IL-7, IL-12p70 in co-infections compared to malaria mono-infection	Increased levels of CCL-4, IFN-γ, IL-6, TNF; comparable levels of IL-10, CCL-2, IL-13; lower levels of IL-4, IL-7, IL-12 in co-infections compared to DENV mono-infection	Comparable levels of IFN-γ, IL-6, CCL-4; increased levels of IL-10, CCL2, TNF; lower levels of IL-4, IL-7, IL-12, IL-13 in malaria mono-infection compared to DENV mono-infection
24	Menezes et al., 2018	Cross-sectional study	Brazil	2014-2015	Intestinal parasite co-infection (117), malaria mono-infection (30)	P. vivax	NS (asymptomatic or uncomplicated malaria)	Intestinal parasites	Intestinal parasite co-infection (117): 29 (7–66), malaria mono-infection (30): 29 (12–55)	7-66	Intestinal parasite co-infection (117): 60, malaria mono-infection (30): 77	Increased levels of TNF-α; decreased levels of IL-2; comparable levels of IFN-γ, IL-4, IL-5, IL-10 in co-infections compared to malaria mono-infection.	Increased levels of TNF-α, IL-5, IL-10; decreased levels of IL-2, IL-4; comparable levels of IFN-γ in co-infections compared to entoroparasites mono-infection.	Increased levels of IFN-γ, IL-2, IL-10; comparable levels of TNF-α, IL-4, IL-5 in malaria mono-infection compared to entoroparasites mono-infection.
25	Metenou et al., 2009	Prospective observational study	Mali	NS	Filariasis co-infections (19), malaria mono-infection (19)	P. falciparum	NS (possibly asymptomatic)	Filariasis	NS	11-20	Filariasis co-infections (19): 33.3, malaria mono-infection (19): 26.7	Increased levels of IL-10; comparable levels of IFN-γ in co-infections compared to malaria mono-infection.
26	Nmorsi et al., 2009	Cross-sectional study	Nigeria	NS	Schistosomiasis co-infections (80), malaria mono-infection (80)	P. falciparum	Both severe and uncomplicated malaria	Schistosomiasis	NS	1-15	NS	Increased levels of IL-4, IL-5, IL-8, IFN-γ; comparable levels of TNF-α, IL-10 in co-infections compared to malaria mono-infection.			80	175.5	142.9	80	272.8	133.1	80	1971	418.6	80	309	245.3
27	Nsubuga et al., 2019	Case-control study	Uganda	2013-2014	Human African Trypanosomiasis co-infections (15), malaria mono-infection (28)	P. falciparum	Uncomplicated malaria	Human African Trypanosomiasis	Human African Trypanosomiasis co-infections (15): 22.3 ± 14.5, malaria mono-infection (28): 25.1 ± 11.1	> 6	Human African Trypanosomiasis co-infections (15): 33.3, malaria mono-infection (28): 46.4	Increased levels of TNF-α, IFN-γ, IL-6, IL-10; comparable levels of TGF-β in co-infections compared to malaria mono-infection.	Comparable levels of IFN-γ, TGF-β, IL-6, IL-10; increased levels of TNF-α in co-infections as compared to HAT mono-infection	Decreased levels of IFN-γ, IL-6, IL-10; comparable levels of TNF-α, TGF-β levels in malaria mono-infection as compared to HAT mono-infection
28	Ntonifor et al., 2021	Cohort study	Cameroon	2019-2020	Intestinal helminth co-infections (19), malaria mono-infection (90)	P. falciparum	Both severe and uncomplicated malaria	Intestinal helminths	31 ± 20	3–62	37.1	Comparable levels of IL-1β in co-infections compared to malaria mono-infection.	Higher levels of IL-1β in co-infections compared to helminths mono-infection.	Higher levels of IL-1β in malaria mono-infection compared to helminths mono-infection.
29	Otterdal et al., 2018	Cross-sectional study	Mozambique	2011-2012	HIV co-infections (70), malaria mono-infection (61)	P. falciparum (2 mixed infections with P. vivax and with P. malariae)	Both severe and uncomplicated malaria	HIV	HIV co-infections (70): 40 (20–65), malaria mono-infection (61): 40 (18–79)	18–84	HIV co-infections (70): 50, malaria mono-infection (61): 41	Comparable levels of CX3CL1 in co-infections compared to malaria mono-infection.	Higher levels of CX3CL1 in co-infectionscompared to HIV mono-infection.	Higher levels of CX3CL1 in malaria mono-infection compared to HIV mono-infection.
30	Otterdal et al., 2020	Prospective observational study	Mozambique	2011-2012	HIV co-infections (70), malaria mono-infection (61)	P. falciparum	Both severe and uncomplicated malaria	HIV	HIV co-infections (70): 40 (20–65), malaria mono-infection (61): 40 (18–79)	≥ 18 years	HIV co-infections (70): 50, malaria mono-infection (61): 59	Comparable levels of IL-27 in co-infections compared to malaria mono-infection.	Higher levels of IL-27 in co-infections compared to HIV mono-infection.	Higher levels of IL-27 in malaria mono-infection compared to HIV mono-infection.
31	Otterdal et al., 2021	Prospective observational study	Mozambique	2011-2012	HIV co-infections (70), malaria mono-infection (61)	P. falciparum	Both severe and uncomplicated malaria	HIV	HIV co-infections (70): 40 (20–65), malaria mono-infection (61): 40 (18–79)	≥ 18 years	HIV co-infections (70): 50, malaria mono-infection (61): 59	Increased levels of IL-18 in co-infections compared to malaria mono-infection.	Higher levels of IL-18 in co-infections (severe malaria) compared to HIV mono-infection. Comparable levels of IL-18 in co-infections (no severe malaria) compared to HIV mono-infection
32	Sánchez-Arcila et al., 2014	Cross-sectional study	Brazil	2010-2011	Intestinal parasites co-infections (48), malaria mono-infection (16)	P. vivax	Asymptomatic malaria	Intestinal parasites	Intestinal parasites co-infections (48): 31 (22–41), malaria mono-infection (16): 24 (21–33)		Intestinal parasites co-infections (48): 71, malaria mono-infection (16): 69	Increased levels of IL-6; comparable levels of MIP-1β, MCP-1, G-CSF, TNF-α, IFN-γ, IL-1β, IL-2, IL-8, IL-10, IL-12p70, IL-17A in co-infections compared to malaria mono-infection.	Increased levels of TNF-α, IL-2, IL-6, IL-1β, IL-10, MCP-1; comparable levels of IL-12p70, IFN-γ, MIP-1β, IL-8, G-CSF; lower levels of IL-17A in co-infections compared to intestinal parasite mono-infection	Increased levels of TNF-α, IL-2, IL-6, IL-1β, IL-10, MIP-1β, MCP-1, G-CSF; lower levels of IL-12p70, IL-17A; comparable levels of IFN-γ, IL-8 in malaria mono-infection ;compared to intestinal parasite mono-infection
33	Tatfeng et al., 2010	Cross-sectional study	Nigeria	2006	HIV co-infections (97), malaria mono-infection (111)	P. falciparum	Uncomplicated malaria	HIV	NS	NS	NS	Decreased levels of IL-4, IL-10 in co-infections compared to malaria mono-infection.		Increased levels of IL-4, IL-10 in malaria mono-infection compared to HIV mono-infection.	97	4.33	10.39	111	26.29	12.08
34	van den Bogaart et al., 2014	Cross-sectional study	Sudan	2011	Visceral leishmaniasis co-infections (15), malaria mono-infection (21)	P. falciparum	Uncomplicated malaria	Visceral leishmaniasis	Visceral leishmaniasis co-infections (15): 16 (9-21), malaria mono-infection (21): 8 (7-26)	7-26	Visceral leishmaniasis co-infections (15): 60, malaria mono-infection (21): 55	Increased levels of TNF-α, IFN-γ, IL-17A; comparable levels of IL-2, IL-4, IL-6, IL-10, IL-12p70, IL-13 in co-infections compared to malaria mono-infection.	Lower levels of IL-17A, IL-2, IL-13; comparable levels of IFN-γ, TNF in VL mono-infection compared to co-infections
	References
1	Amoani B, Adu B, Frempong MT, Sarkodie-Addo T, Victor Nuvor S, Abu EK, et al. Cytokine profiles of Necator americanus and Plasmodium falciparum co-infected patients in rural Ghana. Cytokine: X. 2019;1(4): 100014.
2	Anabire NG, Aryee PA, Ziblim Z, Suurbaar J, Ansah F, Helegbe GK. Asymptomatic malaria and hepatitis B do not influence cytokine responses of persons involved in chronic sedentary activities. BMC Infect Dis. 2020;20(1): 957.
3	Andrade BB, Santos CJ, Camargo LM, Souza-Neto SM, Reis-Filho A, Clarêncio J, et al. Hepatitis B infection is associated with asymptomatic malaria in the Brazilian Amazon. PLoS One. 2011;6(5): e19841.
4	Anyona SB, Kempaiah P, Davenport GC, Vulule JM, Hittner JB, Ong'echa JM, et al. Suppressed circulating bicyclo-PGE2 levels and leukocyte COX-2 transcripts in children co-infected with P. falciparum malaria and HIV-1 or bacteremia. Biochem Biophys Res Commun. 2013;436(4): 585-590.
5	Berg A, Patel S, Gonca M, David C, Otterdal K, Ueland T, et al. Cytokine network in adults with falciparum malaria and HIV-1: Increased IL-8 and IP-10 levels are associated with disease severity. PLoS ONE. 2014;9(12): e114480.
6	Bustinduy AL, Sutherland LJ, Chang-Cojulun A, Malhotra I, DuVall AS, Fairley JK, et al. Age-stratified profiles of serum IL-6, IL-10, and TNF-α cytokines among Kenyan children with Schistosoma haematobium, Plasmodium falciparum, and other chronic parasitic co-infections. Am J Trop Med Hyg. 2015;92(5): 945-951.
7	Bwanika R, Kato CD, Welishe J, Mwandah DC. Cytokine profiles among patients co-infected with Plasmodium falciparum malaria and soil borne helminths attending Kampala International University Teaching Hospital, in Uganda. Allergy Asthma Clin Immunol. 2018;14(1): 10.
8	Che JN, Nmorsi OPG, Nkot BP, Isaac C, Okonkwo BC. Chemokines responses to Plasmodium falciparum malaria and co-infections among rural Cameroonians. Parasitol Int. 2015;64(2): 139-144.
9	Courtin D, Djilali-Saiah A, Milet J, Soulard V, Gaye O, Migot-Nabias F, et al. Schistosoma haematobium infection affects Plasmodium falciparum-specific IgG responses associated with protection against malaria. Parasite Immunol. 2011;33(2): 124-131.
10	Cruz LAB, Moraes MOA, Queiroga-Barros MR, Fukutani KF, Barral-Netto M, Andrade MB. Chronic hepatitis B virus infection drives changes in systemic immune activation profile in patients coinfected with Plasmodium vivax malaria. PLoS Negl Trop Dis. 2019;13(6): e0007535.
11	Davenport GC, Hittner JB, Otieno V, Karim Z, Mukundan H, Fenimore PW, et al. Reduced parasite burden in children with falciparum malaria and bacteremia coinfections: Role of mediators of inflammation. Mediators Inflamm. 2016; 2016: 4286576
12	Davenport GC, Hittner JB, Were T, Ong'echa JM, Perkins DJ. Relationship between inflammatory mediator patterns and anemia in HIV-1 positive and exposed children with Plasmodium falciparum malaria. Am J Hematol. 2012;87(7): 652-658.
13	Diallo T, Remoue F, Schacht A, Charrier N, Dompnier JP, Pillet S, et al. Schistosomiasis co-infection in humans influences inflammatory markers in uncomplicated Plasmodium falciparum malaria. Parasite Immunol. 2004;26(8-9): 365-369.
14	Dolo H, Coulibaly YI, Dembele B, Konate S, Coulibaly SY, Doumbia SS, et al. Filariasis attenuates anemia and proinflammatory responses associated with clinical malaria: a matched prospective study in children and young adults. PLoS Negl Trop Dis. 2012;6(11): e1890.
15	Drabe CH, Vestergaard LS, Helleberg M, Nyagonde N, Rose MV, Francis F, et al. Performance of interferon-gamma and IP-10 release assays for diagnosing latent tuberculosis infections in patients with concurrent malaria in Tanzania. American Journal of Tropical Medicine and Hygiene. 2016;94(4): 728-735.
16	Easton AV, Raciny-Aleman M, Liu V, Ruan E, Marier C, Heguy A, et al. Immune response and microbiota profiles during coinfection with Plasmodium vivax and soil-transmitted helminths. mBio. 2020;11(5): 1-17.
17	Halsey ES, Baldeviano GC, Edgel KA, Vilcarromero S, Sihuincha M, Lescano AG. Symptoms and immune markers in Plasmodium/dengue virus co-infection compared with mono-infection with either in Peru. PLoS Negl Trop Dis. 2016;10(4): e0004646.
18	Kwan JL, Seitz AE, Fried M, Lee KL, Metenou S, Morrison R, et al. Seroepidemiology of helminths and the association with severe malaria among infants and young children in Tanzania. PLoS Negl Trop Dis. 2018;12(3): e0006345.
19	Lobaloba Ingoba L, Adedoja A, Peko SM, Vairo F, Haider N, Kock R, et al. Diagnosis of chikungunya virus in febrile patients from a malaria holoendemic area. Int J Infect Dis. 2021;109: 247-252.
20	M'Bondoukwé NP, Moutongo R, Gbédandé K, Ndong Ngomo JM, Hountohotegbé T, Adamou R, et al. Circulating IL-6, IL-10, and TNF-alpha and IL-10/IL-6 and IL-10/TNF-alpha ratio profiles of polyparasitized individuals in rural and urban areas of gabon. PLoS Negl Trop Dis. 2022;16(4): e0010308.
21	Matiabe EM, Musyoki SK, Nyanchong’i B. The dynamics of intestinal helminthes and malaria co-infection: Impact on cytokine responses and malaria severity among school children in Kisii county, Kenya. Int J Sci Technol Res. 2020;9(3): 3080-3088.
22	Mbale EW, Moxon CA, Mukaka M, Chagomerana M, Glover S, Chisala N, et al. HIV coinfection influences the inflammatory response but not the outcome of cerebral malaria in Malawian children. J Infect. 2016;73(3): 189-199
23	Mendonça VRR, Andrade BB, Souza LCL, Magalhães BML, Mourão MPG, Lacerda MVG, et al. Unravelling the patterns of host immune responses in Plasmodium vivax malaria and dengue co-infection. Malar J. 2015;14(1): 315.
24	Menezes RAO, Gomes M, Mendes AM, Couto Á ARA, Nacher M, Pimenta TS, et al. Enteroparasite and vivax malaria co-infection on the Brazil-French Guiana border: Epidemiological, haematological and immunological aspects. PLoS One. 2018;13(1): e0189958.
25	Metenou S, Dembéle B, Konate S, Dolo H, Coulibaly SY, Coulibaly YI, et al. Patent filarial infection modulates malaria-specific type 1 cytokine responses in an IL-10-dependent manner in a filaria/malaria-coinfected population. J Immunol. 2009;183(2): 916-924.
26	Nmorsi O. Schistosoma haematobium and Plasmodium falciparum co-infection with protection against Plasmodium falciparum malaria in Nigerian children. Trop. Med Int Health. 2009;14: 189.
27	Nsubuga J, Kato CD, Nanteza A, Matovu E, Alibu VP. Plasma cytokine profiles associated with rhodesiense sleeping sickness and falciparum malaria co-infection in North Eastern Uganda. Allergy Asthma Clin Immunol. 2019;15(1): 63.
28	Ntonifor HN, Chewa JS, Oumar M, Mbouobda HD. Intestinal helminths as predictors of some malaria clinical outcomes and IL-1β levels in outpatients attending two public hospitals in bamenda, north west cameroon. PLoS Negl Trop Dis. 2021;15(3): e0009174.
29	Otterdal K, Berg A, Michelsen AE, Patel S, Gregersen I, Sagen EL, et al. Plasma levels of interleukin 27 in falciparum malaria is increased independently of co-infection with HIV: Potential immune-regulatory role during malaria. BMC Infect Dis. 2020;20(1): 65.
30	Otterdal K, Berg A, Michelsen AE, Patel S, Tellevik MG, Haanshuus CG, et al. Soluble markers of neutrophil, T-cell and monocyte activation are associated with disease severity and parasitemia in falciparum malaria. BMC Infect Dis. 2018;18(1): 670.
31	Otterdal K, Berg A, Michelsen AE, Yndestad A, Patel S, Gregersen I, et al. IL-18 and IL-18 binding protein are related to disease severity and parasitemia during falciparum malaria. BMC Infect Dis. 2021;21(1): 1073.
32	Sánchez-Arcila JC, Perce-da-Silva DS, Vasconcelos MP, Rodrigues-da-Silva RN, Pereira VA, Aprígio CJ, et al. Intestinal parasites coinfection does not alter plasma cytokines profile elicited in acute malaria in subjects from endemic area of Brazil. Mediators Inflamm. 2014;2014: 857245.
33	Tatfeng MY, Agbonlanor DE, Abouo MA. T-Helper 4 and Cytotoxic T-Lymphocites, interleukin- 4 and 10 in HIV-seropositive patients with uncomplicated Plasmodium falciparum malaria. Tropical Medicine and Health. 2010;38(4): 139-142.
34	Van den Bogaart E, Talha ABA, Straetemans M, Mens PF, Adams ER, Grobusch MP, et al. Cytokine profiles amongst Sudanese patients with visceral leishmaniasis and malaria co-infections. BMC Immunol. 2014;15(1): 16.
[truncated: 56 more columns]
