# Supplementary material for: Distinct cytokine profiles in malaria coinfections: A systematic review
Source: PLoS Negl Trop Dis. 2023 Jan 30;17(1):e0011061. doi: 10.1371/journal.pntd.0011061 (PMC9886258; doi:10.1371/journal.pntd.0011061)
Supplement: S4 Table — (XLSX) [file pntd.0011061.s007.xlsx]

## Sheet: Cross-sectional (16)
JBI CRITICAL APPRAISAL CHECKLIST FOR ANALYTICAL CROSS SECTIONAL STUDIES
No.	Study	1. Were the criteria for inclusion in the sample clearly defined?	2. Were the study subjects and the setting described in detail?	3. Was the exposure measured in a valid and reliable way?	4. Were objective, standard criteria used for measurement of the condition?	5. Were confounding factors identified?	6. Were strategies to deal with confounding factors stated?	7. Were the outcomes measured in a valid and reliable way?	8. Was appropriate statistical analysis used?	Overall appraisal:
1	Amoani et al., 2019	Yes	No	Yes	Yes	Yes	Yes	Yes	Yes	Include
2	Anabire et al., 2020	Yes	Yes	Yes	Yes	Yes	Yes	Yes	Yes	Include
3	Andrade et al., 2011	Yes	Yes	Yes	Yes	No	No	Yes	Yes	Include
4	Anyona et al., 2013	Yes	Yes	Yes	Yes	Yes	Yes	Yes	Yes	Include
5	Berg et al., 2014	Yes	Yes	Yes	Yes	No	No	Yes	Yes	Include
6	Bustinduy et al., 2015	Yes	Yes	Yes	Yes	Yes	Yes	Yes	Yes	Include
7	Che et al., 2015	Yes	Yes	Yes	Yes	Yes	Yes	Yes	Yes	Include
8	Courtin et al., 2011	Yes	Yes	Yes	Yes	No	No	Yes	Yes	Include
9	Diallo et al., 2004	Yes	No	Yes	Yes	Yes	Yes	Yes	Yes	Include
10	M’Bondoukwe et al., 2022	Yes	Yes	Yes	Yes	Yes	Yes	Yes	Yes	Include
11	Menezes et al., 2018	Yes	Yes	Yes	Yes	Yes	Yes	Yes	Yes	Include
12	Nmorsi et al., 2009	Yes	No	Yes	Yes	No	No	Yes	Yes	Include
13	Otterdal et al., 2018	Yes	Yes	Yes	Yes	No	No	Yes	Yes	Include
14	Sánchez-Arcila et al., 2014	Yes	Yes	Yes	Yes	No	No	Yes	Yes	Include
15	Tatfeng et al., 2010	Yes	No	Yes	Yes	No	No	Yes	Yes	Include
16	van den Bogaart et al., 2014	Yes	Yes	Yes	Yes	Yes	Yes	Yes	Yes	Include
	References
1	Amoani B, Adu B, Frempong MT, Sarkodie-Addo T, Victor Nuvor S, Abu EK, et al. Cytokine profiles of Necator americanus and Plasmodium falciparum co-infected patients in rural Ghana. Cytokine: X. 2019;1(4): 100014.
2	Anabire NG, Aryee PA, Ziblim Z, Suurbaar J, Ansah F, Helegbe GK. Asymptomatic malaria and hepatitis B do not influence cytokine responses of persons involved in chronic sedentary activities. BMC Infect Dis. 2020;20(1): 957.
3	Andrade BB, Santos CJ, Camargo LM, Souza-Neto SM, Reis-Filho A, Clarêncio J, et al. Hepatitis B infection is associated with asymptomatic malaria in the Brazilian Amazon. PLoS One. 2011;6(5): e19841.
4	Anyona SB, Kempaiah P, Davenport GC, Vulule JM, Hittner JB, Ong'echa JM, et al. Suppressed circulating bicyclo-PGE2 levels and leukocyte COX-2 transcripts in children co-infected with P. falciparum malaria and HIV-1 or bacteremia. Biochem Biophys Res Commun. 2013;436(4): 585-590.
5	Berg A, Patel S, Gonca M, David C, Otterdal K, Ueland T, et al. Cytokine network in adults with falciparum malaria and HIV-1: Increased IL-8 and IP-10 levels are associated with disease severity. PLoS ONE. 2014;9(12): e114480.
6	Bustinduy AL, Sutherland LJ, Chang-Cojulun A, Malhotra I, DuVall AS, Fairley JK, et al. Age-stratified profiles of serum IL-6, IL-10, and TNF-α cytokines among Kenyan children with Schistosoma haematobium, Plasmodium falciparum, and other chronic parasitic co-infections. Am J Trop Med Hyg. 2015;92(5): 945-951.
7	Che JN, Nmorsi OPG, Nkot BP, Isaac C, Okonkwo BC. Chemokines responses to Plasmodium falciparum malaria and co-infections among rural Cameroonians. Parasitol Int. 2015;64(2): 139-144.
8	Courtin D, Djilali-Saiah A, Milet J, Soulard V, Gaye O, Migot-Nabias F, et al. Schistosoma haematobium infection affects Plasmodium falciparum-specific IgG responses associated with protection against malaria. Parasite Immunol. 2011;33(2): 124-131.
9	Diallo T, Remoue F, Schacht A, Charrier N, Dompnier JP, Pillet S, et al. Schistosomiasis co-infection in humans influences inflammatory markers in uncomplicated Plasmodium falciparum malaria. Parasite Immunol. 2004;26(8-9): 365-369.
10	M'Bondoukwé NP, Moutongo R, Gbédandé K, Ndong Ngomo JM, Hountohotegbé T, Adamou R, et al. Circulating IL-6, IL-10, and TNF-alpha and IL-10/IL-6 and IL-10/TNF-alpha ratio profiles of polyparasitized individuals in rural and urban areas of gabon. PLoS Negl Trop Dis. 2022;16(4): e0010308.
11	Menezes RAO, Gomes M, Mendes AM, Couto Á ARA, Nacher M, Pimenta TS, et al. Enteroparasite and vivax malaria co-infection on the Brazil-French Guiana border: Epidemiological, haematological and immunological aspects. PLoS One. 2018;13(1): e0189958.
12	Nmorsi O. Schistosoma haematobium and Plasmodium falciparum co-infection with protection against Plasmodium falciparum malaria in Nigerian children. Trop. Med Int Health. 2009;14: 189.
13	Otterdal K, Berg A, Michelsen AE, Patel S, Tellevik MG, Haanshuus CG, et al. Soluble markers of neutrophil, T-cell and monocyte activation are associated with disease severity and parasitemia in falciparum malaria. BMC Infect Dis. 2018;18(1): 670.
14	Sánchez-Arcila JC, Perce-da-Silva DS, Vasconcelos MP, Rodrigues-da-Silva RN, Pereira VA, Aprígio CJ, et al. Intestinal parasites coinfection does not alter plasma cytokines profile elicited in acute malaria in subjects from endemic area of Brazil. Mediators Inflamm. 2014;2014: 857245.
15	Tatfeng MY, Agbonlanor DE, Abouo MA. T-Helper 4 and Cytotoxic T-Lymphocites, interleukin- 4 and 10 in HIV-seropositive patients with uncomplicated Plasmodium falciparum malaria. Tropical Medicine and Health. 2010;38(4): 139-142.
16	Van den Bogaart E, Talha ABA, Straetemans M, Mens PF, Adams ER, Grobusch MP, et al. Cytokine profiles amongst Sudanese patients with visceral leishmaniasis and malaria co-infections. BMC Immunol. 2014;15(1): 16.

## Sheet: Case control (3)
JBI CRITICAL APPRAISAL CHECKLIST FOR CASE CONTROL STUDIES
No.	Study	1. Were the groups comparable other than the presence of disease in cases or the absence of disease in controls?	2. Were cases and controls matched appropriately?	3. Were the same criteria used for identification of cases and controls?	4. Was exposure measured in a standard, valid and reliable way?	5. Was exposure measured in the same way for cases and controls?	6. Were confounding factors identified?	7. Were strategies to deal with confounding factors stated?	8. Were outcomes assessed in a standard, valid and reliable way for cases and controls?	9. Was the exposure period of interest long enough to be meaningful?	10. Was appropriate statistical analysis used?	Overall appraisal:
1	Bwanika et al., 2018	Yes	Yes	Yes	Yes	Yes	Yes	Yes	Yes	Unclear	Yes	Include
2	Matiabe et al., 2020	Yes	Yes	Yes	Yes	Yes	No	No	Yes	Unclear	Yes	Include
3	Nsubuga et al., 2019	Yes	Yes	Yes	Yes	Yes	Yes	Yes	Yes	Yes	Yes	Include
	References
1	Bwanika R, Kato CD, Welishe J, Mwandah DC. Cytokine profiles among patients co-infected with Plasmodium falciparum malaria and soil borne helminths attending Kampala International University Teaching Hospital, in Uganda. Allergy Asthma Clin Immunol. 2018;14(1): 10.
2	Matiabe EM, Musyoki SK, Nyanchong’i B. The dynamics of intestinal helminthes and malaria co-infection: Impact on cytokine responses and malaria severity among school children in Kisii county, Kenya. Int J Sci Technol Res. 2020;9(3): 3080-3088.
3	Nsubuga J, Kato CD, Nanteza A, Matovu E, Alibu VP. Plasma cytokine profiles associated with rhodesiense sleeping sickness and falciparum malaria co-infection in North Eastern Uganda. Allergy Asthma Clin Immunol. 2019;15(1): 63.

## Sheet: Clinical trial (1)
JBI CRITICAL APPRAISAL CHECKLIST FOR RANDOMIZED CONTROLLED TRIALS
No.	Study	1. Was true randomization used for assignment of participants to treatment groups?	2. Was allocation to treatment groups concealed?	3. Were treatment groups similar at the baseline?	4. Were participants blind to treatment assignment?	5. Were those delivering treatment blind to treatment assignment?	6. Were outcomes assessors blind to treatment assignment?	7. Were treatment groups treated identically other than the intervention of interest?	8. Was follow up complete and if not, were differences between groups in terms of their follow up adequately described and analyzed?	9. Were participants analyzed in the groups to which they were randomized?	10. Were outcomes measured in the same way for treatment groups?	11. Were outcomes measured in a reliable way?	12. Was appropriate statistical analysis used?	13. Was the trial design appropriate, and any deviations from the standard RCT design (individual randomization, parallel groups) accounted for in the conduct and analysis of the trial?	Overall appraisal:
1	Drabe et al., 2016	Yes	Yes	Yes	No	No	No	Yes	Yes	Yes	Yes	Yes	Yes	Yes	Include
	Reference
1	Drabe CH, Vestergaard LS, Helleberg M, Nyagonde N, Rose MV, Francis F, et al. Performance of interferon-gamma and IP-10 release assays for diagnosing latent tuberculosis infections in patients with concurrent malaria in Tanzania. American Journal of Tropical Medicine and Hygiene. 2016;94(4): 728-735.

## Sheet: Cohort (4)
CHECKLIST FOR COHORT STUDIES
No.	Study	1. Were the two groups similar and recruited from the same population?	2. Were the exposures measured similarly to assign people to both exposed and unexposed groups?	3. Was the exposure measured in a valid and reliable way?	4. Were confounding factors identified?	5. Were strategies to deal with confounding factors stated?	6. Were the groups/participants free of the outcome at the start of the study (or at the moment of exposure)?	7. Were the outcomes measured in a valid and reliable way?	8. Was the follow up time reported and sufficient to be long enough for outcomes to occur?	9. Was follow up complete, and if not, were the reasons to loss to follow up described and explored?	10. Were strategies to address incomplete follow up utilized?	11. Was appropriate statistical analysis used?	Overall appraisal:
1	Davenport et al., 2016	Yes	Yes	Yes	Yes	Yes	Yes	Yes	No	No	No	Yes	Include
2	Davenport et al., 2012	Yes	Yes	Yes	Yes	Yes	Yes	Yes	No	No	Yes	Yes	Include
3	Kwan et al., 2018	Yes	Yes	Yes	Yes	Yes	Yes	Yes	No	No	No	Yes	Include
4	Ntonifor et al., 2021	Yes	Yes	Yes	Yes	Yes	Yes	Yes	Unclear	No	No	Yes	Include
	References
1	Davenport GC, Hittner JB, Otieno V, Karim Z, Mukundan H, Fenimore PW, et al. Reduced parasite burden in children with falciparum malaria and bacteremia coinfections: Role of mediators of inflammation. Mediators Inflamm. 2016; 2016: 4286576
2	Davenport GC, Hittner JB, Were T, Ong'echa JM, Perkins DJ. Relationship between inflammatory mediator patterns and anemia in HIV-1 positive and exposed children with Plasmodium falciparum malaria. Am J Hematol. 2012;87(7): 652-658.
3	Kwan JL, Seitz AE, Fried M, Lee KL, Metenou S, Morrison R, et al. Seroepidemiology of helminths and the association with severe malaria among infants and young children in Tanzania. PLoS Negl Trop Dis. 2018;12(3): e0006345.
4	Ntonifor HN, Chewa JS, Oumar M, Mbouobda HD. Intestinal helminths as predictors of some malaria clinical outcomes and IL-1β levels in outpatients attending two public hospitals in bamenda, north west cameroon. PLoS Negl Trop Dis. 2021;15(3): e0009174.

## Sheet: Prospective observational (8)
CHECKLIST FOR COHORT STUDIES
No.	Study	1. Were the two groups similar and recruited from the same population?	2. Were the exposures measured similarly to assign people to both exposed and unexposed groups?	3. Was the exposure measured in a valid and reliable way?	4. Were confounding factors identified?	5. Were strategies to deal with confounding factors stated?	6. Were the groups/participants free of the outcome at the start of the study (or at the moment of exposure)?	7. Were the outcomes measured in a valid and reliable way?	8. Was the follow up time reported and sufficient to be long enough for outcomes to occur?	9. Was follow up complete, and if not, were the reasons to loss to follow up described and explored?	10. Were strategies to address incomplete follow up utilized?	11. Was appropriate statistical analysis used?	Overall appraisal:
1	Dolo et al., 2012	Yes	Yes	Yes	Yes	Yes	Yes	Yes	Yes	Yes	Yes	Yes	Include
2	Easton et al., 2020	Yes	Yes	Yes	Yes	Yes	Yes	Yes	No	No	No	Yes	Include
3	Halsey et al., 2016	Yes	Yes	Yes	Yes	Yes	Yes	Yes	No	Yes	Yes	Yes	Include
4	Lobaloba Ingoba et al., 2021	Yes	Yes	Yes	No	No	Yes	Yes	No	No	No	Yes	Include
5	Mendonça et al., 2015	Yes	Yes	Yes	No	No	Yes	Yes	Unclear	No	No	Yes	Include
6	Metenou et al., 2009	Yes	Yes	Yes	No	No	Yes	Yes	No	No	No	Yes	Include
7	Otterdal et al., 2020	Yes	Yes	Yes	Yes	Yes	Yes	Yes	No	Yes	Yes	Yes	Include
8	Otterdal et al., 2021	Yes	Yes	Yes	No	No	Yes	Yes	No	Yes	Yes	Yes	Include
	References
1	Dolo H, Coulibaly YI, Dembele B, Konate S, Coulibaly SY, Doumbia SS, et al. Filariasis attenuates anemia and proinflammatory responses associated with clinical malaria: a matched prospective study in children and young adults. PLoS Negl Trop Dis. 2012;6(11): e1890.
2	Easton AV, Raciny-Aleman M, Liu V, Ruan E, Marier C, Heguy A, et al. Immune response and microbiota profiles during coinfection with Plasmodium vivax and soil-transmitted helminths. mBio. 2020;11(5): 1-17.
3	Halsey ES, Baldeviano GC, Edgel KA, Vilcarromero S, Sihuincha M, Lescano AG. Symptoms and immune markers in Plasmodium/dengue virus co-infection compared with mono-infection with either in Peru. PLoS Negl Trop Dis. 2016;10(4): e0004646.
4	Lobaloba Ingoba L, Adedoja A, Peko SM, Vairo F, Haider N, Kock R, et al. Diagnosis of chikungunya virus in febrile patients from a malaria holoendemic area. Int J Infect Dis. 2021;109: 247-252.
5	Mendonça VRR, Andrade BB, Souza LCL, Magalhães BML, Mourão MPG, Lacerda MVG, et al. Unravelling the patterns of host immune responses in Plasmodium vivax malaria and dengue co-infection. Malar J. 2015;14(1): 315.
6	Metenou S, Dembéle B, Konate S, Dolo H, Coulibaly SY, Coulibaly YI, et al. Patent filarial infection modulates malaria-specific type 1 cytokine responses in an IL-10-dependent manner in a filaria/malaria-coinfected population. J Immunol. 2009;183(2): 916-924.
7	Otterdal K, Berg A, Michelsen AE, Patel S, Gregersen I, Sagen EL, et al. Plasma levels of interleukin 27 in falciparum malaria is increased independently of co-infection with HIV: Potential immune-regulatory role during malaria. BMC Infect Dis. 2020;20(1): 65.
8	Otterdal K, Berg A, Michelsen AE, Yndestad A, Patel S, Gregersen I, et al. IL-18 and IL-18 binding protein are related to disease severity and parasitemia during falciparum malaria. BMC Infect Dis. 2021;21(1): 1073.

## Sheet: Retrospective observational (2)
CHECKLIST FOR CASE-CONTROL STUDIES
No.	Study	1. Were the groups comparable other than the presence of disease in cases or the absence of disease in controls?	2. Were cases and controls matched appropriately?	3. Were the same criteria used for identification of cases and controls?	4. Was exposure measured in a standard, valid and reliable way?	5. Was exposure measured in the same way for cases and controls?	6. Were confounding factors identified?	7. Were strategies to deal with confounding factors stated?	8. Were outcomes assessed in a standard, valid and reliable way for cases and controls?	9. Was the exposure period of interest long enough to be meaningful?	10. Was appropriate statistical analysis used?	Overall appraisal:	Overall appraisal:
1	Cruz et al., 2019	Yes	Yes	Yes	Yes	Yes	Yes	Yes	No	Yes	No	Yes	Include
2	Mbale et al., 2016	Yes	Yes	Yes	Yes	Yes	Yes	Yes	No	Yes	No	Yes	Include
	References
1	Cruz LAB, Moraes MOA, Queiroga-Barros MR, Fukutani KF, Barral-Netto M, Andrade MB. Chronic hepatitis B virus infection drives changes in systemic immune activation profile in patients coinfected with Plasmodium vivax malaria. PLoS Negl Trop Dis. 2019;13(6): e0007535.
2	Mbale EW, Moxon CA, Mukaka M, Chagomerana M, Glover S, Chisala N, et al. HIV coinfection influences the inflammatory response but not the outcome of cerebral malaria in Malawian children. J Infect. 2016;73(3): 189-199
